# Supplementary material for: AmiA and AliA peptide ligands are secreted by Klebsiella pneumoniae and inhibit growth of Streptococcus pneumoniae
Source: Sci Rep. 2022 Dec 23;12:22268. doi: 10.1038/s41598-022-26838-z (PMC9789142; doi:10.1038/s41598-022-26838-z)
Supplement: Supplementary file 3 — Supplementary Information 3. [file 41598_2022_26838_MOESM3_ESM.csv]

Supplementary Table S3 - Details of Genomic differences between D39 (used as reference) and R6 (snippy analysis)
CHROM	POS	TYPE	REF	ALT	EVIDENCE	FTYPE	STRAND	NT_POS	AA_POS	EFFECT	LOCUS_TAG	GENE	PRODUCT
contig00001	25754	snp	T	C	C:241 T:0	CDS	+	191/1125	64/374	missense_variant c.191T>C p.Val64Ala	D39_S5_00030	nusA	Transcription termination/antitermination protein NusA
contig00001	46254	snp	T	G	G:278 T:0
contig00001	84536	snp	G	A	A:237 G:0	CDS	+	1440/1662	480/553	synonymous_variant c.1440G>A p.Arg480Arg	D39_S5_00086	rnj2	Ribonuclease J 2
contig00001	114768	del	CA	C	C:197 CA:0
contig00001	195127	snp	A	G	G:210 A:1	CDS	+	283/1776	95/591	missense_variant c.283A>G p.Asn95Asp	D39_S5_00193	pox5	Pyruvate oxidase
contig00001	216148	snp	T	C	C:256 T:0	CDS	+	587/927	196/308	missense_variant c.587T>C p.Val196Ala	D39_S5_00217	ftsX	Cell division protein FtsX
contig00001	223848	snp	T	G	G:194 T:0	CDS	+	587/936	196/311	missense_variant c.587T>G p.Ile196Ser	D39_S5_00222	pyrDA	putative dihydroorotate dehydrogenase A (fumarate)
contig00002	53267	snp	A	G	G:267 A:0	CDS	-	358/636	120/211	missense_variant c.358T>C p.Tyr120His	D39_S5_00326	ribE	Riboflavin synthase
contig00002	58425	snp	G	A	A:275 G:0	CDS	-	653/684	218/227	missense_variant c.653C>T p.Ala218Val	D39_S5_00332		hypothetical protein
contig00002	62330	snp	A	G	G:239 A:0	CDS	+	2166/2832	722/943	synonymous_variant c.2166A>G p.Lys722Lys	D39_S5_00334	uvrA	UvrABC system protein A
contig00002	76392	snp	G	T	T:209 G:0
contig00002	92802	complex	CTATG	TATC	TATC:262 CTATG:0	CDS	+	968/996	323/331	frameshift_variant&missense_variant c.968_972delCTATGinsTATC p.Ser323fs	D39_S5_00380		hypothetical protein
contig00002	144223	del	ATAAAAAAT	A	A:104 ATAAAAAAT:0
contig00002	144294	del	ATTTAAAATTTAATATAAAAAAGTTGGAAGAAGCTTCCAACT	A	A:56 ATTTAAAATTTAATATAAAAAAGTTGGAAGAAGCTTCCAACT:0
contig00003	15306	snp	T	G	G:208 T:0	CDS	-	629/2016	210/671	missense_variant c.629A>C p.Glu210Ala	D39_S5_00483	recG	ATP-dependent DNA helicase RecG
contig00003	20344	snp	A	G	G:207 A:0	CDS	-	1768/2514	590/837	missense_variant c.1768T>C p.Tyr590His	D39_S5_00488	secA	Protein translocase subunit SecA
contig00003	38966	snp	T	G	G:198 T:1	CDS	-	597/888	199/295	synonymous_variant c.597A>C p.Val199Val	D39_S5_00508	gmuE	Putative fructokinase
contig00003	48139	snp	T	G	G:244 T:0	CDS	-	298/450	100/149	missense_variant c.298A>C p.Thr100Pro	D39_S5_00517		hypothetical protein
contig00003	120300	snp	A	G	G:235 A:0	CDS	-	490/1227	164/408	missense_variant c.490T>C p.Cys164Arg	D39_S5_00596	arnB	UDP-4-amino-4-deoxy-L-arabinose--oxoglutarate aminotransferase
contig00003	126320	snp	T	C	C:261 T:0
contig00004	31383	snp	A	G	G:181 A:0	CDS	+	896/1656	299/551	missense_variant c.896A>G p.Lys299Arg	D39_S5_00651	yloA	putative protein YloA
contig00004	63827	snp	G	A	A:206 G:0	CDS	-	779/909	260/302	missense_variant c.779C>T p.Ala260Val	D39_S5_00688		hypothetical protein
contig00004	85498	snp	G	A	A:223 G:0	CDS	+	97/906	33/301	missense_variant c.97G>A p.Gly33Ser	D39_S5_00711		Putative two-component membrane permease complex subunit SMU_747c
contig00004	86143	snp	A	G	G:172 A:0	CDS	+	742/906	248/301	missense_variant c.742A>G p.Ser248Gly	D39_S5_00711		Putative two-component membrane permease complex subunit SMU_747c
contig00004	115787	snp	C	T	T:199 C:0	CDS	-	1523/1953	508/650	missense_variant c.1523G>A p.Cys508Tyr	D39_S5_00734	fruA	PTS system fructose-specific EIIABC component
contig00005	39113	snp	C	A	A:184 C:0	CDS	-	1678/1755	560/584	missense_variant c.1678G>T p.Asp560Tyr	D39_S5_00791	btuD_4	Vitamin B12 import ATP-binding protein BtuD
contig00005	45728	snp	C	T	T:23 C:0	CDS	+	904/1287	302/428	synonymous_variant c.904C>T p.Leu302Leu	D39_S5_00796		hypothetical protein
contig00005	45733	snp	T	A	A:21 T:0	CDS	+	909/1287	303/428	synonymous_variant c.909T>A p.Ala303Ala	D39_S5_00796		hypothetical protein
contig00005	55001	snp	C	T	T:230 C:0
contig00005	112616	snp	A	T	T:209 A:0	CDS	+	168/1752	56/583	synonymous_variant c.168A>T p.Gly56Gly	D39_S5_00865		putative ABC transporter ATP-binding protein
contig00005	115823	snp	G	A	A:203 G:0
contig00006	41947	snp	A	G	G:191 A:0	CDS	-	225/2469	75/822	synonymous_variant c.225T>C p.Tyr75Tyr	D39_S5_00923	gyrA	DNA gyrase subunit A
contig00006	65122	snp	T	G	G:195 T:0	CDS	+	1225/2166	409/721	missense_variant c.1225T>G p.Tyr409Asp	D39_S5_00944	mltF	Membrane-bound lytic murein transglycosylase F
contig00006	65837	snp	C	T	T:200 C:0	CDS	+	1940/2166	647/721	missense_variant c.1940C>T p.Ala647Val	D39_S5_00944	mltF	Membrane-bound lytic murein transglycosylase F
contig00006	102061	snp	C	A	A:194 C:0	CDS	-	105/3177	35/1058	missense_variant c.105G>T p.Leu35Phe	D39_S5_00976	carB	Carbamoyl-phosphate synthase large chain
contig00006	102848	complex	CCC	ACA	ACA:193 CCC:0	CDS	-	710/1080	236/359	missense_variant c.708_710delGGGinsTGT p.Gly237Val	D39_S5_00977	carA	Carbamoyl-phosphate synthase small chain
contig00007	22275	snp	A	G	G:306 A:0	CDS	+	31/339	11/112	missense_variant c.31A>G p.Ser11Gly	D39_S5_01036		hypothetical protein
contig00007	53427	snp	C	T	T:294 C:0	CDS	+	115/1347	39/448	missense_variant c.115C>T p.His39Tyr	D39_S5_01066		hypothetical protein
contig00007	60564	snp	G	T	T:326 G:0	CDS	+	2287/2433	763/810	stop_gained c.2287G>T p.Glu763*	D39_S5_01072	clpC_2	ATP-dependent Clp protease ATP-binding subunit ClpC
contig00007	72815	complex	CTGAAGGA	GTGACGAGGC	GTGACGAGGC:202 CTGAAGGA:0	CDS	+	1319/1827	440/608	frameshift_variant&missense_variant c.1319_1326delCTGAAGGAinsGTGACGAGGC p.Ala440fs	D39_S5_01081	glpO	Alpha-glycerophosphate oxidase
contig00007	79710	snp	C	T	T:290 C:0	CDS	+	58/1551	20/516	stop_gained c.58C>T p.Gln20*	D39_S5_01087	dltA	D-alanine--D-alanyl carrier protein ligase
contig00007	99672	snp	C	T	T:276 C:0	CDS	+	2573/3117	858/1038	missense_variant c.2573C>T p.Ala858Val	D39_S5_01104		hypothetical protein
contig00007	113886	snp	T	C	C:319 T:0	CDS	+	935/1680	312/559	missense_variant c.935T>C p.Leu312Pro	D39_S5_01115		hypothetical protein
contig00007	125859	ins	T	TTAGCAGCATATGTCCCTAATGAACCAATCC	TTAGCAGCATATGTCCCTAATGAACCAATCC:25 T:0
contig00008	19377	snp	A	G	G:201 A:1	CDS	-	821/1506	274/501	missense_variant c.821T>C p.Leu274Ser	D39_S5_01141	atpA	ATP synthase subunit alpha
contig00008	20934	snp	T	C	C:177 T:0	CDS	-	309/495	103/164	synonymous_variant c.309A>G p.Ala103Ala	D39_S5_01143	atpF	ATP synthase subunit b
contig00008	25596	snp	G	A	A:212 G:0	CDS	-	1208/1656	403/551	missense_variant c.1208C>T p.Pro403Leu	D39_S5_01149	mltG	Endolytic murein transglycosylase
contig00008	53609	complex	GGC	CGT	CGT:168 GGC:0	CDS	+	310/549	104/182	missense_variant c.310_312delGGCinsCGT p.Gly104Arg	D39_S5_01180		hypothetical protein
contig00008	53804	snp	C	T	T:223 C:0	CDS	+	505/549	169/182	missense_variant c.505C>T p.Pro169Ser	D39_S5_01180		hypothetical protein
contig00008	70477	mnp	TC	AG	AG:225 TC:0
contig00009	47682	snp	A	G	G:250 A:2
contig00009	55913	snp	C	T	T:263 C:0	CDS	-	173/366	58/121	missense_variant c.173G>A p.Gly58Asp	D39_S5_01271		hypothetical protein
contig00010	5806	snp	G	A	A:231 G:1	CDS	+	193/1011	65/336	missense_variant c.193G>A p.Ala65Thr	D39_S5_01328	ccpA_2	Catabolite control protein A
contig00010	44649	snp	A	G	G:291 A:0	CDS	+	2687/3678	896/1225	missense_variant c.2687A>G p.His896Arg	D39_S5_01366	rpoC	DNA-directed RNA polymerase subunit beta'
contig00010	53017	snp	T	C	C:294 T:0	CDS	-	343/930	115/309	missense_variant c.343A>G p.Ser115Gly	D39_S5_01373		hypothetical protein
contig00010	62751	snp	T	C	C:251 T:0	CDS	+	356/1257	119/418	missense_variant c.356T>C p.Val119Ala	D39_S5_01384	cinA	Putative competence-damage inducible protein
contig00010	73402	del	GA	G	G:230 GA:0	CDS	+	288/459	96/152	frameshift_variant c.288delA p.Glu97fs	D39_S5_01396		hypothetical protein
contig00010	87651	snp	A	G	G:158 A:1	CDS	-	768/771	256/256	synonymous_variant c.768T>C p.Ala256Ala	D39_S5_01416		ISL3 family transposase ISSpn14
contig00011	8886	snp	G	T	T:215 G:0	CDS	-	642/867	214/288	synonymous_variant c.642C>A p.Ala214Ala	D39_S5_01427		hypothetical protein
contig00011	37112	snp	T	C	C:241 T:0	CDS	-	66/282	22/93	synonymous_variant c.66A>G p.Val22Val	D39_S5_01453		hypothetical protein
contig00011	42364	snp	G	A	A:207 G:0	CDS	-	80/189	27/62	missense_variant c.80C>T p.Ala27Val	D39_S5_01459		hypothetical protein
contig00011	44422	snp	C	T	T:167 C:0	CDS	-	857/1680	286/559	missense_variant c.857G>A p.Arg286Gln	D39_S5_01461		hypothetical protein
contig00011	56743	snp	G	A	A:188 G:0	CDS	-	43/975	15/324	missense_variant c.43C>T p.Pro15Ser	D39_S5_01472		hypothetical protein
contig00012	4097	snp	G	C	C:274 G:0	CDS	+	1280/2031	427/676	missense_variant c.1280G>C p.Gly427Ala	D39_S5_01499		hypothetical protein
contig00012	5922	snp	G	A	A:274 G:0	CDS	+	774/1347	258/448	synonymous_variant c.774G>A p.Leu258Leu	D39_S5_01501	ulaA_1	Ascorbate-specific PTS system EIIC component
contig00012	35482	snp	G	A	A:303 G:0	CDS	+	1302/2064	434/687	synonymous_variant c.1302G>A p.Glu434Glu	D39_S5_01530	ctpC	putative manganese/zinc-exporting P-type ATPase
contig00013	1986	snp	A	G	G:261 A:0	CDS	-	59/852	20/283	missense_variant c.59T>C p.Leu20Pro	D39_S5_01564	ybbH	putative HTH-type transcriptional regulator YbbH
contig00013	23212	snp	G	A	A:252 G:0	CDS	+	432/702	144/233	synonymous_variant c.432G>A p.Gln144Gln	D39_S5_01582		putative ABC transporter ATP-binding protein
contig00013	28093	snp	T	C	C:219 T:0	CDS	-	619/849	207/282	missense_variant c.619A>G p.Thr207Ala	D39_S5_01586	mntB	Manganese transport system membrane protein MntB
contig00013	29392	snp	T	G	G:241 T:1	CDS	-	39/723	13/240	missense_variant c.39A>C p.Glu13Asp	D39_S5_01587	fecE	Fe(3+) dicitrate transport ATP-binding protein FecE
contig00014	61132	snp	T	C	C:199 T:0
contig00015	40055	snp	G	A	A:222 G:0	CDS	-	247/366	83/121	missense_variant c.247C>T p.His83Tyr	D39_S5_01715		hypothetical protein
contig00016	18087	snp	A	G	G:257 A:1	CDS	+	370/2160	124/719	missense_variant c.370A>G p.Thr124Ala	D39_S5_01763	ponA	Penicillin-binding protein 1A
contig00016	18881	snp	T	G	G:271 T:1	CDS	+	1164/2160	388/719	missense_variant c.1164T>G p.Asp388Glu	D39_S5_01763	ponA	Penicillin-binding protein 1A
contig00016	46556	snp	A	G	G:216 A:0
contig00017	12117	snp	G	C	C:311 G:0	CDS	-	60/816	20/271	missense_variant c.60C>G p.Ser20Arg	D39_S5_01797	manZ_4	PTS system mannose-specific EIID component
contig00017	14516	snp	T	C	C:268 T:0	CDS	-	841/1788	281/595	missense_variant c.841A>G p.Thr281Ala	D39_S5_01800	bga	Beta-galactosidase
contig00017	18140	snp	A	G	G:282 A:0	CDS	+	1406/3939	469/1312	missense_variant c.1406A>G p.Tyr469Cys	D39_S5_01802	strH	Beta-N-acetylhexosaminidase
contig00019	4602	snp	G	T	T:236 G:0	CDS	+	1338/1626	446/541	missense_variant c.1338G>T p.Met446Ile	D39_S5_01845	treA	Trehalose-6-phosphate hydrolase
contig00020	20366	snp	C	A	A:269 C:0	CDS	-	287/699	96/232	missense_variant c.287G>T p.Gly96Val	D39_S5_01888	saeR	Response regulator SaeR
contig00020	20591	snp	T	C	C:259 T:1	CDS	-	62/699	21/232	missense_variant c.62A>G p.Tyr21Cys	D39_S5_01888	saeR	Response regulator SaeR
contig00021	13730	snp	A	G	G:265 A:0	CDS	-	115/498	39/165	missense_variant c.115T>C p.Ser39Pro	D39_S5_01906	mtcA1	Beta-carbonic anhydrase 1
contig00022	3190	snp	A	G	G:192 A:0	CDS	+	793/1260	265/419	missense_variant c.793A>G p.Ile265Val	D39_S5_01916	murA1_2	UDP-N-acetylglucosamine 1-carboxyvinyltransferase
contig00023	6556	snp	T	G	G:216 T:0	CDS	-	160/1980	54/659	missense_variant c.160A>C p.Ser54Arg	D39_S5_01939	amiA	Oligopeptide-binding protein AmiA
contig00025	1951	snp	G	T	T:218 G:0	CDS	+	945/1944	315/647	synonymous_variant c.945G>T p.Leu315Leu	D39_S5_01966	parE	DNA topoisomerase 4 subunit B
contig00026	2565	snp	T	G	G:211 T:0	CDS	+	1309/1311	437/436	stop_lost&splice_region_variant c.1309T>G p.Ter437Glyext*?	D39_S5_01980		hypothetical protein
contig00027	2774	snp	C	G	G:214 C:0	CDS	+	886/1329	296/442	missense_variant c.886C>G p.Pro296Ala	D39_S5_01990		hypothetical protein
contig00027	5667	snp	T	C	C:256 T:0	CDS	+	205/453	69/150	missense_variant c.205T>C p.Tyr69His	D39_S5_01993	tabA	Toxin-antitoxin biofilm protein TabA
